# Supplementary material for: Solubilization Behavior of Homopolymer in Its Blend with the Block Copolymer Displaying the Feature of Lower Critical Ordering Transition
Source: Polymers (Basel). 2021 Oct 5;13(19):3415. doi: 10.3390/polym13193415 (PMC8512391; doi:10.3390/polym13193415)
Supplement: Supplementary file 1 [file polymers-13-03415-s001.zip]

Archive with 1 entries (1 files):
- polymers-1407358-supplementary.pdf
